# Supplementary material for: Transcatheter Versus Sutureless Aortic Valve Replacement: A Propensity-Matched Single-Center Cohort Study
Source: Medicina (Kaunas). 2026 Mar 3;62(3):476. doi: 10.3390/medicina62030476 (PMC13027504; doi:10.3390/medicina62030476)
Supplement: Supplementary file 1 [file medicina-62-00476-s001.zip]

Archive with 1 entries (1 files):
- medicina-4118263-supplementary.pdf
